# Supplementary material for: The Tardigrade Damage Suppressor Protein Modulates Transcription Factor and DNA Repair Genes in Human Cells Treated with Hydroxyl Radicals and UV-C
Source: Biology (Basel). 2021 Sep 27;10(10):970. doi: 10.3390/biology10100970 (PMC8533384; doi:10.3390/biology10100970)
Supplement: Supplementary file 1 [file biology-10-00970-s001.zip]

Archive with 8 entries (7 files):
- Supplementary Figures/
- Supplementary Figures/SupplFigS1.jpg
- Supplementary Figures/SupplFigS1.png
- Supplementary Figures/SupplFigS2.jpg
- Supplementary Figures/SupplFigS2.png
- Supplementary Figures/SupplFigS3.jpg
- Supplementary Figures/SupplFigS3.png
- Supplementary tables.pdf
